# Supplementary material for: Ultrafast Transient Absorption Spectra and Kinetics of Rod and Cone Visual Pigments
Source: Molecules. 2023 Aug 2;28(15):5829. doi: 10.3390/molecules28155829 (PMC10421382; doi:10.3390/molecules28155829)
Supplement: Supplementary file 1 [file molecules-28-05829-s001.zip]

Archive with 1 entries (1 files):
- molecules-2517915-supplementary.pdf
